# Supplementary material for: Age-Related Decline of Gastric Secretion: Facts and Controversies
Source: Biomedicines. 2025 Jun 25;13(7):1546. doi: 10.3390/biomedicines13071546 (PMC12292447; doi:10.3390/biomedicines13071546)
Supplement: Supplementary file 1 [file biomedicines-13-01546-s001.zip]

Archive with 1 entries (1 files):
- biomedicines-3698264-supplementary.pdf
